# Supplementary material for: Histologic factors associated with nintedanib efficacy in patients with idiopathic pulmonary fibrosis
Source: PLoS One. 2021 Jan 7;16(1):e0245147. doi: 10.1371/journal.pone.0245147 (PMC7790243; doi:10.1371/journal.pone.0245147)
Supplement: S1 Dataset — (CSV) [file pone.0245147.s002.csv]

study number	cancer_found_vats_simultaneously_n0_y1	unresectable_cancer_1yes	nofollow_6m_pft	startwith_perfenidone	age	sex_m0_f1	cigarret_n0_ex1_current2	cigarret_number	cigaret_year	brinkman_index	hot_user_no0yes1	spo2	pao2	daysfromdiagnosistotreatment	dose_nintetanib_initial	stop_nintedanib_within_1year_no0yes1	steroid_n0_y1_within1year	immunosupressant_n0_y1_within1year	immunosupressant_tacro1_cyA2_aza3	perfenidone_n0_y1_within1year	height	weight	bmi	kl6_prior_treatment	kl6_6m_after_treatment	kl6_1y_after_treatment	gap_sex_male1point	gap_age	gap_fvc	gap_dlco	gap_model_score_origiNAl	gap_class1356_score_origiNAl	fvc_prior_treatment	fvc_perpredicted_prior_treatment	dlco_prior_treatment	dlco_percentpredicted_prior_treatment	fvc_6m_after_treatment	fvcgap_6monthfrominitial	fvcgap_6monthfrominitial	fvc_perpredicted_6m_after_treatment	fvc_10per_decline_for6months_n0_y1	fvc_1y_after_treatment	fvcgap_1yearfrominitial	fvcgap_ml_1yearfrominitial	fvc_perpredicted_1y_after_treatment	fvc_10per_decline_1year_after_tx_n0_y1	distance_6mw_prior_treatment	distance_6mw_6m_after_treatment	distance_gap6mw_6m_minus_initial
1	0	0	0	0	46	1	0	0	0	0	0	NA	67	1026	300	0	0	0	NA	0	155	41.5	17.27	1259	NA	NA	0	0	1	1	2	3	1.41	65.9	6.35	51.8	1.5	9	90	64.9	1	NA	NA	90	NA	NA	470	430	-40
2	0	0	0	0	62	1	0	0	0	0	0	NA	86.5	1497	300	0	0	0	NA	0	147.9	47.4	21.67	1166	NA	NA	0	1	1	3	5	5	1.58	68.7	NA	NA	1.54	-4	-40	66.7	0	NA	NA	-40	NA	0	528	578	50
3	0	0	0	0	56	0	1	20	5	100	0	99	80.2	651	300	0	0	0	NA	0	160.3	67.3	26.19	1112	NA	NA	1	0	0	0	1	1	1.95	76.8	13.88	69.3	2.12	17	170	83.5	0	1.99	4	40	67.9	0	580	595	15
4	0	0	1	0	66	0	1	20	39	780	0	NA	NA	1757	300	0	0	0	NA	0	163.2	63.3	23.77	2391	NA	NA	1	2	1	0	4	5	2.12	66	9.39	58.7	1.33	-79	-790	41.7	1	NA	NA	-790	NA	NA	650	NA	NA
5	0	0	0	0	71	0	0	0	0	0	0	93	NA	1638	300	0	0	0	NA	0	149.3	47.4	21.26	2465	NA	NA	1	2	0	0	3	3	1.72	77.1	8.89	62.7	1.85	13	130	58.7	1	1.9	18	130	60.3	1	528	725	197
6	0	0	0	0	65	0	1	40	29	1160	0	NA	87.8	977	300	0	0	0	NA	0	168.1	50.6	17.91	917	NA	NA	1	1	1	0	3	3	1.8	52.3	8.82	55.8	2.21	41	410	64.2	0	NA	NA	410	NA	NA	680	710	30
7	0	0	0	0	66	1	1	20	30	600	0	NA	87.4	2177	200	0	0	0	NA	0	170.6	73.9	25.39	464	NA	NA	0	2	0	0	2	3	3.97	118.9	12.7	68.8	3.98	1	10	103.9	1	NA	NA	10	NA	NA	694	680	-14
8	0	0	0	0	73	0	1	12	52	624	0	NA	93.3	1175	300	0	0	0	NA	0	172.4	60.7	20.42	1023	NA	NA	1	2	0	1	4	5	2.51	75.4	8.65	54.5	2.67	16	160	81.2	0	2.72	21	210	82.4	0	524	573	49
9	0	0	0	0	66	0	1	20	30	600	0	98	78.6	1497	300	0	0	0	NA	0	174.4	75.6	24.86	1227	NA	NA	1	2	0	0	3	3	2.89	81.4	13.66	65.5	3.18	29	290	90.1	0	2.44	-45	-450	69.3	1	608	650	42
10	0	0	0	0	55	0	1	20	25	500	0	NA	86.3	503	300	0	0	0	NA	0	157.6	42.7	17.19	907	NA	NA	1	0	1	3	5	5	1.91	71.3	NA	NA	1.82	-9	-90	67.7	0	1.47	-44	-440	55.1	1	590	610	20
11	0	0	0	0	68	1	0	0	0	0	0	NA	79.2	467	300	0	0	0	NA	0	178.6	92.8	29.09	8772	NA	NA	0	2	1	1	4	5	2.88	72.9	10.91	39.1	2.68	-20	-200	68.4	0	2.29	-59	-590	58.3	1	548	500	-48
12	0	0	0	0	69	0	1	40	30	1200	0	NA	85.8	1656	300	0	0	0	NA	0	162	72.7	27.7	1808	NA	NA	1	2	0	0	3	3	2.61	78.9	10.53	55.1	2.56	-5	-50	76.9	0	2.7	9	90	81.3	0	622	605	-17
13	0	0	0	0	65	0	1	30	46	1380	0	NA	78.8	452	300	0	0	0	NA	0	153.5	65	27.59	2810	NA	NA	1	1	1	0	3	3	2.02	67.3	9.43	63.3	1.94	-8	-80	65.1	0	1.81	-21	-210	60.7	0	520	513	-7
14	0	0	1	0	67	0	1	20	35	700	0	98	82.3	2713	300	0	0	0	NA	0	173.3	89.4	29.77	1702	NA	NA	1	2	0	0	3	3	3.59	95	16.71	64.3	2	-159	-1590	60.8	1	NA	NA	-1590	NA	NA	700	NA	NA
15	0	0	0	1	66	1	0	0	0	0	1	97	60.3	489	300	0	0	0	NA	0	158.3	53.3	21.27	1934	NA	NA	0	2	1	1	4	5	2.1	63.4	6.28	38.6	NA	NA	NA	NA	NA	NA	NA	NA	NA	NA	470	NA	NA
16	0	0	0	0	64	0	1	25	30	750	0	96	77.5	139	300	0	0	0	NA	0	168.8	71.3	25.02	1242	NA	NA	1	1	1	1	4	5	2.12	64.2	9.69	54.4	2	-12	-120	60.8	0	NA	NA	-120	NA	NA	500	NA	NA
17	0	0	0	0	64	0	1	10	20	200	0	NA	69.5	1567	300	0	0	0	NA	0	158.4	60.2	23.99	1900	NA	NA	1	1	1	0	3	3	2.07	67.6	9.59	67.6	2.25	18	180	74	0	NA	NA	-180	NA	NA	500	545	45
18	0	0	0	0	66	0	1	30	35	1050	0	96	73.8	267	300	0	1	1	1	0	168.3	73.6	25.98	1629	NA	NA	1	2	0	0	3	3	3.15	95.7	12.34	68.1	3.05	-10	-100	93.3	0	3.12	-3	-30	95.4	0	635	710	75
19	0	0	0	0	70	0	0	0	0	0	0	98	NA	346	300	0	0	0	NA	0	150.1	46.7	20.73	2513	NA	NA	1	2	0	1	4	5	2.07	93.7	6.86	49.4	2.03	-4	-40	92.3	0	1.98	-9	-90	90	0	505	530	25
20	0	0	0	0	67	1	0	0	0	0	0	NA	75.3	1545	300	1	0	0	NA	0	171.7	67	22.73	1589	NA	NA	0	2	0	1	3	5	2.65	75.5	9.07	47	2.27	-38	-380	65.2	1	1.7	-95	-950	48.7	1	520	418	-102
21	0	0	0	0	73	1	0	0	0	0	0	96	76.7	678	300	1	0	0	NA	0	147.5	43.1	19.81	965	NA	NA	0	2	0	0	2	3	1.64	76.3	7.89	61.7	1.7	6	60	79.4	0	NA	NA	-60	NA	NA	585	585	0
22	0	0	0	0	61	0	1	20	30	600	0	NA	80.2	399	300	0	0	0	NA	0	150	38	16.89	548	NA	NA	1	1	2	3	7	6	0.8	34.8	NA	NA	NA	NA	NA	NA	NA	NA	NA	NA	NA	NA	300	NA	NA
23	0	0	0	0	63	0	1	20	30	600	0	97	NA	1513	300	1	0	0	NA	0	17305	67.8	0	793	NA	NA	1	1	1	1	4	5	2.34	67	10.15	53.6	1.95	-39	-390	56.2	1	NA	NA	NA	NA	NA	588	376	-212
24	0	0	1	0	63	0	1	30	30	900	0	94	66.9	42	300	0	0	0	NA	0	170.5	59.4	20.43	945	NA	NA	1	1	1	2	5	5	2.02	59.2	5.55	33	2.56	54	540	76.9	0	2.7	68	680	81.3	0	120	NA	NA
25	0	0	0	0	64	0	1	20	30	600	0	NA	98.4	904	300	0	0	0	NA	0	166.4	65.2	23.55	1420	NA	NA	1	1	0	0	2	3	2.68	79.5	10.54	58.9	2.51	-17	-170	75.6	0	2.47	-21	-210	74.6	0	690	520	-170
26	0	0	0	0	73	0	1	50	50	2500	0	94	85.3	1147	300	0	0	0	NA	0	162	62	23.62	1629	NA	NA	1	2	1	2	6	6	1.82	52.6	4.99	26	NA	NA	NA	NA	NA	NA	NA	NA	NA	NA	443	NA	NA
27	0	0	0	0	72	0	1	10	12	120	0	NA	78.8	8	300	0	0	0	NA	0	153.5	65	27.59	2810	NA	NA	1	2	1	0	4	5	2.02	67.3	9.43	63.3	1.94	-8	-80	65.1	0	1.81	-21	-210	60.7	0	520	513	-7
28	0	0	0	0	67	0	1	20	38	760	0	NA	96.3	1478	300	1	0	0	NA	0	168.9	65.4	22.93	629	NA	NA	1	2	0	0	3	3	2.74	80.6	10.57	58.8	2.78	4	40	82	0	NA	NA	40	NA	NA	615	594	-21
29	0	0	0	0	67	0	1	30	40	1200	0	96	72.3	20	300	0	0	0	NA	0	170.3	72	24.83	885	NA	NA	1	2	1	0	4	5	2.57	74.9	16.1	83.5	2.35	-22	-220	69.5	0	2.72	15	150	70.8	0	674	616	-58
30	0	0	0	0	59	0	1	10	37	370	0	99	80.2	57	300	0	0	0	NA	0	160.3	67.3	26.19	1112	NA	NA	1	0	0	0	1	1	1.95	76.8	13.88	69.3	2.12	17	170	83.5	0	1.99	4	40	67.9	0	580	595	15
31	0	0	1	0	73	0	1	50	39	1950	1	88	58.1	1286	300	0	0	0	NA	0	157.6	56.7	22.83	3016	NA	NA	1	2	0	3	6	6	2.45	79.8	NA	NA	NA	NA	NA	NA	NA	NA	NA	NA	NA	NA	NA	NA	NA
32	0	0	0	0	64	0	1	40	25	1000	0	NA	87.8	2054	300	0	0	0	NA	0	168.1	50.6	17.91	917	NA	NA	1	1	1	0	3	3	1.8	52.3	8.82	55.8	2.21	41	410	64.2	0	NA	NA	410	NA	NA	680	710	30
33	0	0	0	0	72	1	1	20	5	100	0	NA	71.7	565	300	0	0	0	NA	0	164.6	67	24.73	2508	NA	NA	0	2	2	1	5	5	1.67	48.8	8.31	43.3	2.33	66	660	68.5	0	1.89	22	220	56.1	0	435	511	76
34	0	0	0	0	66	0	2	20	51	1020	0	98	81	438	300	0	0	0	NA	0	170.3	65.5	22.66	417	477	439	1	2	0	0	3	3	2.95	86.5	17.98	100.3	3	5	50	88	0	3.11	16	160	91.7	0	420	400	-20
35	0	0	0	0	72	0	1	30	40	1200	0	96	80	64	300	0	0	0	NA	0	160.1	78.3	30.59	596	480	691	1	2	1	0	4	5	2.21	70.6	15.12	84.8	2.33	12	120	74.2	0	2.32	11	110	74.4	0	400	290	-110
36	0	0	0	0	66	0	1	50	45	2250	0	99	NA	54	300	0	0	0	NA	0	169	83	29.06	1918	1381	2030	1	2	0	0	3	3	2.9	82.6	14.89	66.9	3.05	15	150	89.2	0	2.87	-3	-30	84.4	0	440	460	20
37	1	0	0	0	67	0	1	20	45	900	0	96	73.3	295	300	0	0	0	NA	0	157.6	63	25.56	1962	1492	1470	1	2	1	1	5	5	1.94	61.2	7.78	47.9	2.22	28	280	70.5	0	2.21	27	270	70.8	0	448	460	12
38	0	0	0	0	67	0	1	40	43	1720	0	94	84.6	111	300	0	0	0	NA	0	164.1	91.2	33.91	551	529	495	1	2	0	0	3	3	2.8	84.8	11.95	55.7	2.94	14	140	89.6	0	2.89	9	90	88.1	0	260	327	67
39	0	0	0	0	71	1	0	0	0	0	0	96	74.9	95	300	0	0	0	NA	0	149.8	51.6	23.24	894	1792	1624	0	2	0	0	2	3	2.08	95	14.67	55.1	1.82	-26	-260	83.5	1	1.78	-30	-300	82	1	420	400	-20
40	0	0	0	0	76	0	0	0	0	0	0	98	79.2	37	300	0	1	0	NA	0	164.8	79.4	29.52	899	1561	701	1	2	1	1	5	5	2.27	70.3	9.59	52.2	1.8	-47	-470	57.1	1	1.58	-69	-690	50.3	1	360	375	15
[truncated: 85 more columns]
